# Supplementary material for: Open source software for the analysis of corneal deformation parameters on the images from the Corvis tonometer
Source: Biomed Eng Online. 2015 Apr 11;14:31. doi: 10.1186/s12938-015-0027-3 (PMC4395894; doi:10.1186/s12938-015-0027-3)
Supplement: Additional file 1: — GUI_Corvis.zip - archive containing 5 m-files. [file 12938_2015_27_MOESM1_ESM.zip]

Archive with 6 entries (6 files):
- Corvis_read_fun.m
- GUI_Corvis.m
- GUI_Corvis_anal.m
- GUI_Corvis_corr_st.m
- GUI_Corvis_fun.m
- read_me.txt
