# Supplementary material for: Open source software for the analysis of corneal deformation parameters on the images from the Corvis tonometer
Source: Biomed Eng Online. 2015 Apr 11;14:31. doi: 10.1186/s12938-015-0027-3 (PMC4395894; doi:10.1186/s12938-015-0027-3)
Supplement: Additional file 1: — GUI_Corvis.zip - archive containing 5 m-files. [file 12938_2015_27_MOESM1_ESM.zip › Corvis_read_fun.m]

function [pam_all_g,pam_all_d]=Corvis_read_fun(L1)
%GUI_Corvis read function
%
%   See also GUI_CORVIS  GUI_CORVIS_FUN  GUI_CORVIS_ANAL
%   GUI_CORVIS_CORR_ST
%   Copyright 2014 Robert Koprowski
%
%   Free only for readers BioMedical Engineering OnLine 
%   $Revision: 1.1 $  $Date: 2014/11/02 10:45:10 $
            L2=L1(20:163,:);
            L3=mat2gray(L2);
            L4=zeros(size(L3));
            L444=zeros(size(L3));

            pam_g=[]; pam_d=[]; prr=[];
            for n=1:size(L3,2)
               Lf=L3(:,n);
               pr=graythresh(Lf); %pr(pr>0.1)=0.1;
               prr(n)=pr;
               Lg=Lf>pr;
               Lw=bwlabel(Lg);
               L444(:,n)=Lw;
               pamnr=[];
               for k=1:max(Lw(:))
                   pamnr=[pamnr;[k sum(Lw==k)]];
               end
               if ~isempty(pamnr)
                pam_=sortrows(pamnr,2);
                pam_( pam_(:,2) < (0.4*max(pam_(:,2))) ,:)=[];
                pam_=sortrows(pam_,1); 
                Lt=Lw==pam_(1,1);
               else
                Lt=Lw; 
               end
               L4(:,n)=Lt;
               Ltt=1:length(Lt);
               Ltt(Lt==0)=[];
               if isempty(Ltt)
                 pam_g(n)=0;
                 pam_d(n)=0;
               else
                 pam_g(n)=Ltt(1)+20;
                 pam_d(n)=Ltt(end)+20;
               end

            end
            [pam_g,Y_org]=Rogowka_interp(pam_g,5);
            pam_d=medfilt2(pam_d,[1 13]);
            [pam_d,Y_org]=Rogowka_interp(pam_d,5);
            pam_g(pam_g<0)=0; pam_g(pam_g>size(L1,1))=size(L1,1);
            pam_d(pam_d<0)=0; pam_d(pam_d>size(L1,1))=size(L1,1);
            pam_all_g(1:length(pam_d))=pam_g;
            pam_all_d(1:length(pam_d))=pam_d;
            
            
            
function [Y,Y_org]=Rogowka_interp(pam_g,NN)
pam_gg=bwlabel(abs(diff(pam_g))<10); pam_gg=[pam_gg,pam_gg(end)];
if max(pam_gg)>1
    pam_p=[];
for gg1=1:(max(pam_gg))
    if sum((pam_gg==gg1))>10
    for gg2=gg1:(max(pam_gg))
    if sum((pam_gg==gg2))>10
        pam_ggg=pam_g.*((pam_gg==gg1)+(pam_gg==gg2)); pam_ggg_org=pam_ggg;
    x=1:length(pam_ggg);
    x(pam_ggg==0)=[];
    pam_ggg(pam_ggg==0)=[];
    P = POLYFIT(x,pam_ggg,NN);
    x=1:length(pam_ggg_org);
    Y = POLYVAL(P,x);
    pam_p=[pam_p;[gg1 gg2 sum(abs(Y-pam_g)<10) sum((pam_gg==gg1)) sum((pam_gg==gg2))]];
    end
    end
    end
end
if isempty(pam_p)
    pam_pp=pam_p;    
else    
    pam_pp=sortrows(pam_p,3);
    pam_pp( (pam_pp(:,1)-pam_pp(:,2))==0  ,:)=[];
end
if isempty(pam_pp)
    Y=pam_g; Y_org=pam_g;    
else    
pam_ggg=pam_g.*((pam_gg==pam_pp(end,1))+(pam_gg==pam_pp(end,2))); pam_ggg_org=pam_ggg;
x=1:length(pam_ggg);
x(pam_ggg==0)=[];
pam_ggg(pam_ggg==0)=[];
P = POLYFIT(x,pam_ggg,6);
x=1:length(pam_ggg_org);
Y = POLYVAL(P,x); Y_org=Y;
Y(pam_ggg_org>0)=pam_g(pam_ggg_org>0);
end
else
    Y=pam_g; Y_org=pam_g;
end
