# Supplementary material for: Open source software for the analysis of corneal deformation parameters on the images from the Corvis tonometer
Source: Biomed Eng Online. 2015 Apr 11;14:31. doi: 10.1186/s12938-015-0027-3 (PMC4395894; doi:10.1186/s12938-015-0027-3)
Supplement: Additional file 1: — GUI_Corvis.zip - archive containing 5 m-files. [file 12938_2015_27_MOESM1_ESM.zip › GUI_Corvis.m]

global h L1 az el
%GUI_Corvis graphical user interface
%
%   See also GUI_CORVIS  GUI_CORVIS_FUN  GUI_CORVIS_ANAL  CORVIS_READ_FUN
%   GUI_CORVIS_CORR_ST
%   Copyright 2014 Robert Koprowski
%
%   Free only for readers BioMedical Engineering OnLine 
%   $Revision: 1.9 $  $Date: 2015/01/02 10:45:10 $
warning off
h(1)=figure('Name','Koprowski R.','NumberTitle','off');
col=get(h(1),'Color')*0.999;
L1=rand([200 576 1]);
h(10)=axes('Parent',h(1),'units','normalized','Position', [0.2 0.1 0.75 0.45],'Visible','on');
h(11)=mesh(rand(200),'Parent',h(10),'Visible','on'); axis on; rotate3d(h(10)); hold on
set(h(10),'zdir','reverse');set(h(10),'ydir','reverse'); [az,el]=view;
h(31)=plot(1:140, ones([140 1]),'-g.','Parent',h(10));set(h(31),'Visible','off');
h(32)=line([1 1],[0 100],'Parent',h(10),'LineWidth',4);
set(h(32),'Visible','off');
h(33)=plot(1:140, ones([140 1]),'-r.','Parent',h(10));set(h(33),'Visible','off');
h(34)=plot(1:140, ones([140 1]),'-b.','Parent',h(10));set(h(34),'Visible','off');
h(24)=plot3( ones([576 1]),1:576, 0*ones([576 1]),'-k*','Parent',h(10),'LineWidth',6); set(h(24),'Visible','on');
h(22)=axes('Parent',h(1),'units','normalized','Position', [0.2 0.5 0.75 0.45]);
h(2)=imshow(L1,'InitialMagnification','fit','Parent',h(22)); hold on
h(3)=uicontrol('Style', 'pushbutton','units','normalized','FontUnits','normalized', 'String', 'Open','Position', [0.01 0.95 0.15 0.05],'Callback', 'GUI_Corvis_fun(1)','BackgroundColor',col);
h(4)=uicontrol('Style', 'checkbox','units','normalized','FontUnits','normalized', 'String','Hist','Position', [0.205 0.945 0.07 0.045],'BackgroundColor',col,'Callback', 'GUI_Corvis_fun(2)');
h(20)=uicontrol('Style', 'checkbox','units','normalized','FontUnits','normalized', 'String','Vi','Position', [0.16 0.95 0.04 0.05],'BackgroundColor',col);
h(21)=uicontrol('Style', 'popup','units','normalized','FontUnits','normalized', 'String', 'None|3x3|5x5|9x9|11x11|23x23','Position', [0.705 0.89 0.12 0.1],'Callback', 'GUI_Corvis_fun(6)','BackgroundColor',col);
h(5)=plot(1:576, ones([576 1]),'-r.','Parent',h(22));
h(7)=uicontrol('Style', 'slider','units','normalized','FontUnits','normalized','BackgroundColor',col,'Position', [0.01 0.01 0.99 0.02],'Min',0,'Max',139,'Value',1,'Callback', 'GUI_Corvis_fun(3)');
h(8)=uicontrol('Style', 'text','units','normalized', 'String', 'Sample=0','Position', [0.01 0.78 0.12 0.04],'BackgroundColor',col*1.1);
h(9)=uicontrol('Style', 'popup','units','normalized','FontUnits','normalized','String', 'Full deformation|  Eye ball|  Cornea|  Constant|  Oscylation|  Diff static|  FFT|Graph 2D','Position', [0.375 0.89 0.15 0.1],'Callback','GUI_Corvis_fun(4)','BackgroundColor',col);
h(18)=uicontrol('Style', 'text','units','normalized', 'String', 'Source=None','Position', [0.01 0.86 0.12 0.04],'BackgroundColor',col*1.1);
h(12)=uicontrol('Style', 'popup','units','normalized','FontUnits','normalized','String', 'gray|jet|hsv|hot','Position', [0.275 0.89 0.1 0.1],'Callback','GUI_Corvis_fun(5)','BackgroundColor',col);
h(13)=uicontrol('Style', 'text','units','normalized', 'String', 'File=None','Position', [0.01 0.82 0.12 0.04],'BackgroundColor',col*1.1);
h(14)=uicontrol('Style', 'text','units','normalized', 'String', 'Fs=-','Position', [0.01 0.74 0.12 0.04],'BackgroundColor',col*1.1);
h(15)=uicontrol('Style', 'text','units','normalized', 'String', 'App12=-','Position', [0.01 0.7 0.12 0.04],'BackgroundColor',col*1.1);
h(16)=uicontrol('Style', 'text','units','normalized', 'String', 'DefC=-','Position', [0.01 0.66 0.12 0.04],'BackgroundColor',col*1.1);
h(17)=uicontrol('Style', 'text','units','normalized', 'String', 'DefEBall=-','Position', [0.01 0.62 0.12 0.04],'BackgroundColor',col*1.1);
h(23)=uicontrol('Style', 'text','units','normalized', 'String', 'MaxDefC=-','Position', [0.01 0.58 0.12 0.04],'BackgroundColor',col*1.1);
h(19)=uicontrol('Style', 'text','units','normalized', 'String', 'Length=-','Position', [0.01 0.30 0.12 0.04],'BackgroundColor',col*1.1);
h(35)=uicontrol('Style', 'text','units','normalized', 'String', 'Diff Def H=-','Position', [0.01 0.54 0.12 0.04],'BackgroundColor',col*1.1);
h(36)=uicontrol('Style', 'text','units','normalized', 'String', 'EyeBall=-','Position', [0.01 0.26 0.12 0.04],'BackgroundColor',col*1.1);
h(37)=uicontrol('Style', 'text','units','normalized', 'String', 'DefC=-','Position', [0.01 0.22 0.12 0.04],'BackgroundColor',col*1.1);
h(38)=uicontrol('Style', 'text','units','normalized', 'String', 'HolC=-','Position', [0.01 0.18 0.12 0.04],'BackgroundColor',col*1.1);
h(25)=plot(1:576, ones([576 1]),'-g.','Parent',h(22));
h(26)=plot(1:576, ones([576 1]),'-b.','Parent',h(22));
h(27)=uicontrol('Style','togglebutton','units','normalized','FontUnits','normalized', 'String', 'Play','Position', [0.525 0.94 0.145 0.05],'Callback', 'GUI_Corvis_fun(7)','BackgroundColor',col);
h(28)=plot([1 567], [1 1],'-ws','Parent',h(22));
h(29)=plot(1:576, ones([576 1]),'-m.','Parent',h(22));
h(30)=uicontrol('Style', 'popup','units','normalized','FontUnits','normalized', 'String', 'None|3x3|5x5|9x9|11x11|23x23','Position', [0.825 0.89 0.12 0.1],'Callback', 'GUI_Corvis_fun(8)','BackgroundColor',col);
h(39) = uipanel('Title','Current','FontSize',10,'BackgroundColor',col*0.9,'Position',[.005 .175 .13 .19]);
h(40) = uipanel('Title','Basic','FontSize',10,'BackgroundColor',col*0.9,'Position',[.005 .415 .13 .51]);
h(41) = uipanel('Title','Actions view','FontSize',10,'BackgroundColor',col*1,'Position',[.2 .92 .476 .078],'TitlePosition','leftbottom');
h(42) = uipanel('Title','Filtration','FontSize',10,'BackgroundColor',col*1,'Position',[.7 .92 .25 .078],'TitlePosition','leftbottom');
h(43)=uicontrol('Style', 'text','units','normalized', 'String', 'Amp Oc 1 h=-','Position', [0.01 0.5 0.12 0.04],'BackgroundColor',col*1.1);
h(44)=uicontrol('Style', 'text','units','normalized', 'String', 'Fs 1har=-','Position', [0.01 0.46 0.12 0.04],'BackgroundColor',col*1.1);
h(45)=uicontrol('Style', 'text','units','normalized', 'String', 'Amp 1har=-','Position', [0.01 0.42 0.12 0.04],'BackgroundColor',col*1.1);
