# Supplementary material for: Open source software for the analysis of corneal deformation parameters on the images from the Corvis tonometer
Source: Biomed Eng Online. 2015 Apr 11;14:31. doi: 10.1186/s12938-015-0027-3 (PMC4395894; doi:10.1186/s12938-015-0027-3)
Supplement: Additional file 1: — GUI_Corvis.zip - archive containing 5 m-files. [file 12938_2015_27_MOESM1_ESM.zip › GUI_Corvis_anal.m]

function [pam_dif,pam_kor,pam_kor2,pam_kor3,pam_med,pam_kor4,fft_r,fft_t,fft_amp,af_vlp,pam_ff,pam_oo,bdef,DefC,DefEBall,MaxDefC,pocz_kon_bin,bbd,sf] = GUI_Corvis_anal(pam_all)
%GUI_Corvis_anal basic function 
%
%   See also GUI_CORVIS  GUI_CORVIS_FUN CORVIS_READ_FUN
%   GUI_CORVIS_CORR_ST
%   Copyright 2015 Robert Koprowski
%
%   Free only for readers BioMedical Engineering OnLine 
%   $Revision: 1.0 $  $Date: 2015/01/01 22:02:10 $
    pam_all=medfilt2(pam_all,[3 3],'symmetric');
    pam_dif=pam_all(:,1)*ones([1 size(pam_all,2)]);
    pam_kor=pam_all-pam_dif; pam_kor(pam_kor<0)=0; pam_kor(pam_kor>100)=100;
    
    p_d=medfilt2(mean(pam_kor(end-40:end-30,:)),[1 3]);
    p_g=medfilt2(mean(pam_kor(30:40,:)),[1 3]);        
    pam_kor2=[];
    for iii=1:length(p_d)
        p = polyfit([35 510],[p_g(iii) p_d(iii)],1);
        y = polyval(p,1:size(pam_kor,1));
        pam_kor2(1:size(pam_kor,1),iii)=y;
    end

        pam_kor3=pam_kor-pam_kor2; pam_kor3(pam_kor3<0)=0;
        pam_med=medfilt2(pam_kor3,[13 13]);
        pam_kor4=pam_kor3-pam_med; 
        pam_kor4=medfilt2(pam_kor4,[3 3]);
        
        r_osc=pam_kor4;
        r_oscr=pam_kor2;
        r_rog=pam_kor4; 
        Fs=4347;
        r_rog_l=abs(r_rog(1:round(size(r_rog,1)/2),:));
        r_rog_p=abs(r_rog(round(size(r_rog,1)/2):end,:));
        [rr_l,rl_l]=find(r_rog_l==max(r_rog_l(:)));
        [rr_p,rl_p]=find(r_rog_p==max(r_rog_p(:)));
        vl=rr_l(1); 
        vp=rr_p(1)+round(size(r_rog,1)/2); af_vlp=[0 0; 0 0];
        fft_t=[];fft_amp=[];
        for ft=1:576
             y=r_rog(ft,:);
             yo=bwlabel(y<0.1);
             yc=y; yc((yo==1)|(yo==max(yo)))=[]; 
             y=y-mean(yc); y((yo==1)|(yo==max(yo)))=0;  
             NFFT = 2^nextpow2(length(y)); 
             Y = fft(y,NFFT)/length(y);
             YY=2*abs(Y(1:NFFT/2+1));
             f = Fs/2*linspace(0,1,NFFT/2+1);
             fft_r(ft,1:length(YY))=YY;
             YYf=sortrows([YY',f'],-1);
             if ft==vl
                YYf_=YYf; YYf_(YYf_(:,2)<100,:)=[]; 
                af_vlp(1,1:2)=YYf_(1,1:2);
             end
             if ft==vp
                YYf_=YYf; YYf_(YYf_(:,2)<100,:)=[]; 
                af_vlp(2,1:2)=YYf_(1,1:2);
             end
             if YYf(1,1)>0.01
                if YYf(1,2)>100
                    fft_t=[fft_t;YYf(1,2)];
                    fft_amp=[fft_amp;YYf(1,1)];
                end
             end
        
        end

        
        bb=pam_all-pam_dif-pam_kor2;     
        oo=medfilt2(bb>1.5,[5 5]);
        pam_oo=[];pam_d=pam_dif-min(pam_dif(:));
        pocz_kon_bin=[];
        for iw=1:size(oo,2)
            vc=pam_d(1:size(oo,1),iw); 
            vc=vc.*oo(1:size(oo,1),iw);
            vvc=vc; vvc(oo(1:size(oo,1),iw)==0)=[];
            if isempty(vvc); vvc=0; else
               vc=linspace(vvc(1),vvc(end),length(vc))'-vc;
            end
            vc(oo(1:size(oo,1),iw)==0)=0;
            pam_oo(1:size(oo,1),iw)=vc;
            oo_pk=[(1:size(oo,1))', oo(:,iw)]; oo_pk(oo_pk(:,2)==0,:)=[];
            if isempty(oo_pk)
                pocz_kon_bin(iw,1:2)=[288 288];
            else
                pocz_kon_bin(iw,1:2)=oo_pk([1 end],1)';
            end
        end
        pam_oo(pam_oo<0)=0;
        pam_ff=bb-pam_oo;
        DefC=round([min(pam_ff(:)), max(pam_ff(:))]*10)/10;
            bb_=medfilt2(bb,[15 15]);
            bbc=sum(bb_>2)./max(bb_);
            bbd=[bbc',(1:length(bbc))'];
            bbd(isnan(bbd(:,1)),:)=0;
            bl=bbd(1:round(size(bbd,1)/2),:);
            bp=bbd(round(size(bbd,1)/2):end,:);
            bbl=sortrows(bl,-1); bbl=bbl(1,2);
            bbp=sortrows(bp,-1); bbp=bbp(1,2);
            bdef=[bbl bbp];
            DefEBall=round([max(pam_kor2(1,:)),max(pam_kor2(end,:))]);
            MaxDefC=round(max(pam_kor3(:))*10)/10;
            
            
        sf=sortrows([(1:size(pam_kor3,1))',sum(pam_kor3,2)],-2);
        sf=sf(1,1);
end
