# Supplementary material for: Open source software for the analysis of corneal deformation parameters on the images from the Corvis tonometer
Source: Biomed Eng Online. 2015 Apr 11;14:31. doi: 10.1186/s12938-015-0027-3 (PMC4395894; doi:10.1186/s12938-015-0027-3)
Supplement: Additional file 1: — GUI_Corvis.zip - archive containing 5 m-files. [file 12938_2015_27_MOESM1_ESM.zip › GUI_Corvis_corr_st.m]

function [str] = GUI_Corvis_corr_st(i)
%GUI_Corvis_corr easy function
%
%   See also GUI_CORVIS  GUI_CORVIS_FUN  GUI_CORVIS_ANAL  CORVIS_READ_FUN
%   Copyright 2015 Robert Koprowski
%
%   Free only for readers BioMedical Engineering OnLine 
%   $Revision: 1.0 $  $Date: 2014/10/04 05:18:20 $
if (i>=0) && (i<10)
    str=['00',mat2str(i)];
elseif (i>=10) && (i<100)
    str=['0',mat2str(i)];    
else
    str=[mat2str(i)];
end
end
