# Supplementary material for: Open source software for the analysis of corneal deformation parameters on the images from the Corvis tonometer
Source: Biomed Eng Online. 2015 Apr 11;14:31. doi: 10.1186/s12938-015-0027-3 (PMC4395894; doi:10.1186/s12938-015-0027-3)
Supplement: Additional file 1: — GUI_Corvis.zip - archive containing 5 m-files. [file 12938_2015_27_MOESM1_ESM.zip › GUI_Corvis_fun.m]

function []=GUI_Corvis_fun(sw)
%   GUI_Corvis_fun(sw) function for GUI_Corvis
%
%   See also GUI_CORVIS  GUI_CORVIS_FUN  GUI_CORVIS_ANAL
%   GUI_CORVIS_CORR_ST
%   Copyright 2015 Robert Koprowski
%
%   Free only for readers BioMedical Engineering OnLine 
%   $Revision: 2.2 $  $Date: 2015/01/10 03:05:22 $

global h Ls Lorg L1 src pam_dif pam_kor pam_kor2 pam_kor3 pam_med pam_kor4 fft_r fft_t fft_amp af_vlp pam_ff pam_oo bdef pocz_kon_bin FileName Lorg_pam_kor4 bbd sf az el swo
if sw==1
    [FileName,PathName,FilterIndex] = uigetfile({'*.JPG'},'Select file');
    if FilterIndex~=0
        src=[PathName,FileName];
        try
           load([src(1:end-7),'.mat'],'Ls'); Lorg=Ls;
           L1=imread([src(1:end-7),GUI_Corvis_corr_st(0),'.JPG']); L1=double(L1)/255;
           if get(h(4),'Value')==1
                L2=histeq(L1);
           else
                L2=L1;
           end
           pam_all_g=Ls(:,1);
           set(h(2),'CData',L2);
           set(h(5),'YData',pam_all_g);
           set(h(7),'Value',1);
           set(h(8),'String',['Sample=',mat2str(0)]);
           set(h(18),'String','Source=HD');
        catch
            if strcmp(src(end-2:end),'avi') 
                  set(h(18),'String','Source=avi');
            else 
                  set(h(18),'String','Source=JPG');
                  Ls=[];
                  set(h(25),'Visible','off')
                  set(h(26),'Visible','off')
                  set(h(28),'Visible','off')
                  set(h(29),'Visible','off')
                  set(h(9),'Visible','off')
                  set(h(11),'Visible','off')
                  set(h(27),'Visible','off')
                  set(h(7),'Visible','off')
                  set(h(24),'Visible','off')
                  h(50) = waitbar(0,'Please wait...');
                  for i=0:139
                      L1=imread([src(1:end-7),GUI_Corvis_corr_st(i),'.JPG']); L1=double(L1)/255;
                      [pam_all_g,pam_all_d]=Corvis_read_fun(L1);
                      Ls(1:length(pam_all_g),i+1)=pam_all_g; Lorg=Ls;
                      if get(h(20),'Value')==1 
                          if get(h(4),'Value')==1
                                L2=histeq(L1);
                          else
                                L2=L1;
                          end
                          set(h(2),'CData',L2);
                          set(h(5),'YData',pam_all_g);
                      end
                      pause(0.000001)
                      set(h(7),'Value',i);
                      set(h(8),'String',['Sample=',mat2str(i)]);
                      waitbar(i/139,h(50))
                  end
                  close(h(50))
                  save([src(1:end-7),'.mat'],'Ls');
                  set(h(9),'Visible','on')
                  set(h(11),'Visible','on')
                  set(h(27),'Visible','on')
                  set(h(7),'Visible','on')
                  set(h(24),'Visible','off')
            end
        end
        set(h(13),'String',['File=',FileName]);
        [pam_dif,pam_kor,pam_kor2,pam_kor3,pam_med,pam_kor4,fft_r,fft_t,fft_amp,af_vlp,pam_ff,pam_oo,bdef,DefC,DefEBall,MaxDefC,pocz_kon_bin,bbd,sf] = GUI_Corvis_anal(Ls);
        Lorg_pam_kor4=pam_kor4;
        set(h(14),'String',['Fs=',mat2str(round(mean(fft_t))),'+-',mat2str( round(std(fft_t))),' Hz' ]);
        set(h(43),'String',['Amp Oc 1 h=',mat2str(round(max(fft_amp)*10)/10) ]);
        set(h(44),'String',['Fs 1har=',mat2str(round(af_vlp(:,1)*100)/100)]);
        set(h(45),'String',['Amp 1har=',mat2str(round(af_vlp(:,2)))]);
        set(h(15),'String',['App12=',mat2str(bdef) ]);
        set(h(16),'String',['DefC=',mat2str(DefC) ]); 
        set(h(17),'String',['DefEBall=',mat2str(DefEBall) ]); 
        set(h(23),'String',['MaxDefC=',mat2str(MaxDefC) ]);
        set(h(35),'String',['Diff Def H=',mat2str([round(min(min(pam_kor4))*10)/10, round(max(max(pam_kor4))*10)/10])]); 
        GUI_Corvis_fun(4); 
        GUI_Corvis_fun(3); 
    end 
end
if sw==2
    if get(h(4),'Value')==1
        L2=histeq(L1);
        set(h(2),'CData',L2);
        set(h(20),'Value',1)
    else
        set(h(2),'CData',L1);
    end
end
if sw==3 % slider
    i=round(get(h(7),'Value'));
    L1=imread([src(1:end-7),GUI_Corvis_corr_st(i),'.JPG']); L1=double(L1)/255;
    set(h(13),'String',['File=',FileName(1:end-7),GUI_Corvis_corr_st(i),'.JPG']);
    [pam_all_g,pam_all_d]=Corvis_read_fun(L1);
    if get(h(4),'Value')==1
        L2=histeq(L1);
    else
        L2=L1;
    end
    set(h(2),'CData',L2);
    set(h(5),'YData',pam_all_g);
    set(h(8),'String',['Sample=',mat2str(i)]);
    paa=get(h(11),'CData');
    if size(paa,2)>=(i+1)
        set(h(24),'Xdata',(i+1)*ones([576 1]),'ZData',paa(:,i+1));
    end
    if ~isempty(Ls) % jezeli dane wczytane juz 
        set(h(25),'YData',(pam_kor3(:,i+1)-Lorg_pam_kor4(:,i+1)));
        pam_kor4_v=mat2gray(pam_kor4)*150+0;
        set(h(26),'YData',pam_kor4_v(:,i+1)); 
        set(h(28),'XData',pocz_kon_bin(i+1,:),'YData',pam_all_g(pocz_kon_bin(i+1,:)));
        set(h(29),'YData',pam_oo(:,i+1)*2)
        set(h(19), 'String',['Length=',mat2str(round(pocz_kon_bin(i+1,2)-pocz_kon_bin(i+1,1)))]);
        set(h(36), 'String',['EyeBall=',mat2str(round( pam_kor2(sf,i+1) ))]);
        set(h(37), 'String',['DefC=',mat2str(round( pam_kor3(sf,i+1) ))]);
        set(h(38), 'String',['HolC=',mat2str(round( bbd(i+1,1) ))]);
        set(h(32),'YData',[1 max(max(pam_kor3))],'XData',[i+1,i+1])
    end
end
if sw==4
    sww=get(h(9),'Value');
    set(h(25),'Visible','on')
    set(h(26),'Visible','on')
    set(h(28),'Visible','on')
    set(h(29),'Visible','on')
    set(h(9),'Visible','on')
    if (sww~=8)&(swo==8)
        view(h(10),[az,el]);
    end
    if (sww==8)&(swo~=8)
       [az,el]=view;
    end
    if sww==1
       set(h(11),'ZData',double(Ls),'Visible','on');
       set(h(10),'zdir','reverse','ydir','reverse');
       set(h(31),'Visible','off');
       set(h(32),'Visible','off');
       set(h(33),'Visible','off');
       set(h(34),'Visible','off');
       set(h(24),'Visible','on');
       set(h(24),'Color','r');
    elseif sww==2 % eye ball
       set(h(11),'ZData',double(pam_kor2),'Visible','on');
       set(h(10),'zdir','reverse','ydir','reverse');
       set(h(31),'Visible','off')
       set(h(32),'Visible','off');
       set(h(33),'Visible','off');
       set(h(34),'Visible','off');
       set(h(24),'Visible','on');
       set(h(24),'Color','y');
    elseif sww==3 %cornea
       set(h(11),'ZData',double(pam_kor3),'Visible','on');
       set(h(10),'zdir','reverse','ydir','reverse');
       set(h(31),'Visible','off')
       set(h(32),'Visible','off');
       set(h(33),'Visible','off');
       set(h(34),'Visible','off');
       set(h(24),'Visible','on');
       set(h(24),'Color','g');
    elseif sww==4 % cost
       set(h(11),'ZData',double(pam_dif),'Visible','on'); 
       set(h(10),'zdir','reverse','ydir','reverse');
       set(h(31),'Visible','off')
       set(h(32),'Visible','off');
       set(h(33),'Visible','off');
       set(h(34),'Visible','off');
       set(h(24),'Visible','on');
       set(h(24),'Color','y');
    elseif sww==5 % osc
       set(h(11),'ZData',double(pam_kor4),'Visible','on'); 
       set(h(10),'zdir','reverse','ydir','reverse');
       set(h(31),'Visible','off')
       set(h(32),'Visible','off');
       set(h(33),'Visible','off');
       set(h(34),'Visible','off');
       set(h(24),'Visible','on');
       set(h(24),'Color','b');
    elseif sww==6 % diff static
       set(h(11),'ZData',double(pam_ff),'Visible','on'); 
       set(h(10),'zdir','reverse','ydir','reverse');
       set(h(31),'Visible','off')
       set(h(32),'Visible','off');
       set(h(33),'Visible','off');
       set(h(34),'Visible','off');
       set(h(24),'Visible','on');
        set(h(24),'Color','y');
    elseif sww==7 
       set(h(11),'ZData',double(fft_r),'Visible','on'); 
       set(h(10),'zdir','normal','ydir','reverse');
       set(h(31),'Visible','off')
       set(h(32),'Visible','off');
       set(h(33),'Visible','off');
       set(h(34),'Visible','off');
       set(h(24),'Visible','off');
    else    % 2D
       view(h(10),0,90)
       set(h(11),'Visible','off')
       set(h(31),'YData',bbd(:,1),'XData',bbd(:,2),'Visible','on')
       set(h(33),'YData',pam_kor3(sf,:),'Visible','on')
       set(h(34),'YData',pam_kor2(sf,:),'Visible','on')
       i=round(get(h(7),'Value'));
       set(h(32),'YData',[1 max(max(pam_kor3))],'XData',[i+1,i+1],'Visible','on')
       set(h(24),'Visible','off');
       set(h(10),'ydir','normal');
    end
    if sww<=6
        i=round(get(h(7),'Value'));
        paa=get(h(11),'CData');
        set(h(24),'Xdata',(i+1)*ones([576 1]),'ZData',paa(:,i+1));
    end
    if sww<=6
       xlabel(h(10),'Time [pixel]','FontSize',18);
       ylabel(h(10),'Length [pixel]','FontSize',18);
       zlabel(h(10),'Amplitude [pixel]','FontSize',18);
    end
    if sww==7
       xlabel(h(10),'Frequency *15 [Hz]','FontSize',18);
       ylabel(h(10),'Length [pixel]','FontSize',18);
       zlabel(h(10),'Amplitude [pixel]','FontSize',18);
    end
    if sww==8
       xlabel(h(10),'Time [pixel]','FontSize',18);
       ylabel(h(10),'Amplitude [pixel]','FontSize',18);
    end
swo=sww; 
end
if sw==5 %gray|jet|hsv|hot
    if get(h(12),'Value')==1
       colormap(h(10),'gray')
    elseif get(h(12),'Value')==2
       colormap(h(10),'jet')
    elseif get(h(12),'Value')==3
       colormap(h(10),'hsv')
    else
       colormap(h(10),'hot')
    end
end
if sw==6 % recalculate
    if get(h(21),'Value')==1
        Ls=Lorg;
    elseif get(h(21),'Value')==2
        Ls=medfilt2(Lorg,[3 3],'symmetric');
    elseif get(h(21),'Value')==3
        Ls=medfilt2(Lorg,[5 5],'symmetric');
    elseif get(h(21),'Value')==4
        Ls=medfilt2(Lorg,[9 9],'symmetric');
    elseif get(h(21),'Value')==5
        Ls=medfilt2(Lorg,[11 11],'symmetric');
    else
        Ls=medfilt2(Lorg,[23 23],'symmetric');
    end
    [pam_dif,pam_kor,pam_kor2,pam_kor3,pam_med,pam_kor4,fft_r,fft_t,fft_amp,af_vlp,pam_ff,pam_oo,bdef,DefC,DefEBall,MaxDefC,pocz_kon_bin,bbd,sf] = GUI_Corvis_anal(Ls);
    Lorg_pam_kor4=pam_kor4;
    set(h(14),'String',['Fs=',mat2str(round(mean(fft_t))),'+-',mat2str( round(std(fft_t))),' Hz' ]);
    set(h(43),'String',['Amp Oc 1 h=',mat2str(round(max(fft_amp)*10)/10)]);
    set(h(44),'String',['Fs 1har=',mat2str(round(af_vlp(:,1)*100)/100)]);
    set(h(45),'String',['Amp 1har=',mat2str(round(af_vlp(:,2)))]);
    set(h(15),'String',['App12=',mat2str(bdef) ]);
    set(h(16),'String',['DefC=',mat2str(DefC) ]); 
    set(h(17),'String',['DefEBall=',mat2str(DefEBall) ]);
    set(h(23),'String',['MaxDefC=',mat2str(MaxDefC) ]); 
    set(h(35),'String',['Diff Def H=',mat2str([round(min(min(pam_kor4))*10)/10, round(max(max(pam_kor4))*10)/10])]); 
    GUI_Corvis_fun(4);
    GUI_Corvis_fun(3); 
end
if sw==7 %PLAY
    if get(h(27),'Value')==1
    for i=get(h(7),'Value'):139
      set(h(7),'Value',i)
      GUI_Corvis_fun(3)
      pause(0.001)
      if get(h(27),'Value')==0
                break
      end 
    end 
    end
    set(h(27),'Value',0);
end
if sw==8 
    if get(h(30),'Value')==1
        pam_kor4=Lorg_pam_kor4;
    elseif get(h(30),'Value')==2
        pam_kor4=conv2(Lorg_pam_kor4,ones(3),'same')/(3*3);
    elseif get(h(30),'Value')==3
        pam_kor4=conv2(Lorg_pam_kor4,ones(5),'same')/(5*5);
    elseif get(h(30),'Value')==4
        pam_kor4=conv2(Lorg_pam_kor4,ones(9),'same')/(9*9);
    elseif get(h(30),'Value')==5
        pam_kor4=conv2(Lorg_pam_kor4,ones(11),'same')/(11*11);
   else
        pam_kor4=conv2(Lorg_pam_kor4,ones(23),'same')/(23*23);
    end
    GUI_Corvis_fun(4); 
    GUI_Corvis_fun(3); 
    set(h(35),'String',['Diff Def H=',mat2str([round(min(min(pam_kor4))*10)/10, round(max(max(pam_kor4))*10)/10])]); 
end 
end
