# Supplementary material for: Open source software for the analysis of corneal deformation parameters on the images from the Corvis tonometer
Source: Biomed Eng Online. 2015 Apr 11;14:31. doi: 10.1186/s12938-015-0027-3 (PMC4395894; doi:10.1186/s12938-015-0027-3)
Supplement: Additional file 1: — GUI_Corvis.zip - archive containing 5 m-files. [file 12938_2015_27_MOESM1_ESM.zip › read_me.txt]

File name	Purpose
GUI_Corvis.m		User graphical interface � run as the first one
GUI_Corvis_fun.m	The function to handle individual buttons and slider
Corvis_read_fun.m	The function to convert a single 2D image into two waveforms of the contour - inner and outer corneal contours
GUI_Corvis_anal.m	The function designed to calculate all corneal biomechanical parameters based on the 3D data of cornea edges for the subsequent images in a sequence
GUI_Corvis_corr_st	The function to convert input file names

Free only for readers BioMedical Engineering OnLine

The author does not take any responsibility for the consequences of any malfunction of the software.
